# Supplementary material for: Comparative genome analysis revealed gene inversions, boundary expansions and contractions, and gene loss in the Stemona sessilifolia (Miq.) Miq. chloroplast genome
Source: PLoS One. 2021 Jun 18;16(6):e0247736. doi: 10.1371/journal.pone.0247736 (PMC8213164; doi:10.1371/journal.pone.0247736)
Supplement: S1 File — (FASTA) [file pone.0247736.s001.fasta]

>GQ435867.1 Stemona sessilifolia voucher PS0020MT01 RNA polymerase C (rpoC1) gene, partial cds; chloroplast
TGAGACTCTGCTTGGTAAACGGGTCGATTATTCGGGGCGTTCCGTCATTGTCGTGGGTCCTTCGCTTTCA
TTACATCAATGTGGATTACCTCGAGAAATAGCAATAGGGCTTTTCCAAACATTTGTAATTCGTGGTCTAA
TCAGACAACATCTTGCTTCTAACATAGGGATTGCTAAAAGTAAAATTCGGGAAAAAGACCCGATTGTATG
GGAAATACTTCAAGAAGTTATGCAGGGGCATCCTGTATTGTTGAATAGAGCACCCACCCTGCATAGATTA
GGCATACAGGCGTTCCAACCCATTTTAGTGGAAGGACGTGCTATTTGTTTACACCCATTAGTTTGTAAGG
GTTTCAATGCAGACTTTGATGGGGATCAAATGGCTGTTCATGTACCTTTATCCTTGGAAGCTCAAGCGGA
GGCTCGTTTACTTATGTTTTCGCATATGAATCTCTTGTCTCCAGCTATTGGAGATCCCATTTCCGTA

>GQ434039.1 Stemona sessilifolia voucher PS0020MT01 maturase K (matK) gene, partial cds; chloroplast
ATGTATTAGATATACTAATACCCCATCCTATCCATTTAGAAATTTTGGTTCAAATCCTTCAATGCCGGAT
CCAAGATGTTTCCTCTTTGCATTTATTGCGATTCTTTCTCCATAAATATCATAATTGGGATAGTTTCATT
ACTCCCAAGAAATCCATTTACGTTTTTTCAAAAGAAAATAAAAGACTATTTCGAGTCCTAGATAATTCTT
ATGTATCTGGATGCGAATTTGTATTCGTTTTTTTTATTAAAAAATCCTCTTATTTACGATCAACATCTTC
TGGAACCTTTCTTGAGCGAACACGTTTCTATGGAAAAATGGAACATCTTAATCTTATAGTAGTGTGTCGT
AATTATTTTCCAAAGACCTTTTGGGTCTTCAAGGATCCCTTCATGCATTATGTTCGATATCAAGGAAAAG
CAATTTTGGCTTCAAAGAGAACTCCTCTTCTGATGAAGAAATGGAGATGCCACCTTGTCAATTTATGGCA
ATATTATTTTCACTTTTGGTCTCAACCGCACAGGATTCGTATAAATCAATTATCGAATAATTCCTTCTAT
TTTTTGGGTTATCTTTCAAGTGTACTAATAAATCCTTCATCGGTAAGGAATCAAATGCTCGAGAATTCAT
TTATAATAGATACTGTTACTAAAAAATTCGATTCCATAGTCCCAGTTATTCCTCTTATTGGAGCATTGTC
TAAAGCTAAATTTTGTACCGTATCGGGGCATCCTAGTAGTAAGCCGATTTGGGCCGATTTATCAGATTCT
GCTATTATTGATCGATTTGGTCGGATATGTAGAAATCTTTCTC

>AB490151.1 Stemona sessilifolia chloroplast rps19, rpl22, psbA genes for ribosomal protein S19, ribosomal protein L22, photosystem II protein D1, complete and partial cds
CCCTTATCTAGCTAAAGGATTTTCTCTTTTTTCCATTCATCATTATTGTATTTATTCTTACCTTCATACT
TAGATCGAGATATTGGACATAGAATGCCAATTTTAAAAATGTAAAAAAGGGGAGTAATCAGCTGTGACAC
GTTCACTAAAAAAAAATCCTTTTGTAGATAATCATTTATCGGGAAAAATTGAAAAACTCAACATGAGGGA
GGAGAAAGAAATAATAGTAACTTGGTCTCGAGCATCTACCATTATACCCACAATGATTGGCCATACAATC
GCCATTCATAATGGAAAGGAACATTTACCTATTTATATAACAGATCGTATGGTAGGTCACAAATTGGGAG
AATTTGCACCTACTCTGATTTTCGCAAAACATGTGAGAAGCGATAATAAATCTCGTCGTTAATTTTGAAT
ATAAAAATTCAAATAGGTGCTTATCATTCATCGGGGGGTAACCTTATGATAAAGAACTCGAGTTCAGGTA
CAGAAGTCAAAGTTTTAGCTCAACATATACGTATGTCTGTTTTCAAAGCGCGAAGAGTAATTGATCAGAT
TCGCGGGCGTTCCTACGAGGAAGCACTTATGATACTGGAACTAATGCCTTATCGAGCATCTTATCCCATT
TTAAAATGGGTTTATTCCGCAGCAGCAAACGCTAGTCATAATATGGGTTTGAACGAAGCTGATTCATTCA
TTAGTAAAGCGGAAGTCAATGGGGGTGCTCTTGTGAAAAAGTTAAGACCTAGGGCTCGAGGACGTAGTTA
TCCGATAAAAAAACCCACCTGTCATATAACAATTGTATTGAAGGAGAAATCTAAATCTTAGATTCATTTA
AAAATGATTTAGATTCCTAACAAGAAGAAAAAAAAAATATAGAATTGCATACCAAACCTCTAGTTTAACT
TTAATAACTTAATAAGTTTAATTTAACTAGAGGTTTGGTATTGCTCCTTCAACGATTCGTATACACTAAG
ATAAGATGGAAGTCTTATACTTATACATTTGTAGAT

>AB490144.1 Stemona sessilifolia chloroplast rps16 gene for ribosomal protein S16, partial cds
GAAAAATATGATATGTAAATATGATCGAAATGAAAATAAAAAAATCAAATTAACGGACTACACATTTTTT
CTTTTCGTTAAGAAAAAACGTCTTGCATGATTGATGGTAAGGCAAATCCATCATTTGCCCGAGGTGAAAG
AAAAAAGGGTAGGGATAAAAAGATCTATTTATCTATGATCGAATTATATTTGTTCGATACAACATTGTCA
ATATGAATGGAATGTTGAGAAAACAAATCAAATTAAGTAAACCAAATAAAGACTTGTGTTGGATTGGCAC
AACATAAAATAAATAAGAAATTTAGATGGAAAAAAAAAATAAGTAAGAAGTCGAAAAACCCGGGTTTATT
CAATCACTAGGTGTATAATAAAAAAGTAAGCAAGATTAACCCTTAGCTTATTGGTAAATTTCCACAACAA
AACAAGAAAAAAGTAAACTAAGAACAAGAAAAGGGCAAATTGGGGGAAAAAATAAAAATTATAATTACTC
AAAGATAGATTAGATACTAGCCCCCTTTTTTTATTCATGAATTTTGGTTTTTCCTTTAATTAACAATTAA
CCCGAAGTTCTTTCTTTAAACAACTCTGCCTTCCTTAAAATATCA

>AB490136.1 Stemona sessilifolia chloroplast petD gene for cytochrome b6-f complex subunit 4, partial cds
ATAAGACCGATCATAGATATTTGTAATTGATCATATTATTTCTTATTTCGGGGAGGAACAATAATATTTC
ATTGCTACAAATATGGATTATTGAAAAATAAGACATGTTATTTGGATACTTCTCGTCAACTCCGAAGTAT
TGTATTCTTTATTTGATATGATACGAATAGTTGAAGTGGATTTTCCGAGGAGAAGATGGATTATGGGAGT
GTGTGACTTGAACTATTGATTGGGCCATGCAGATATATGATTTTATCCGCCACGTTAGAATTAACAACCA
AACGTGTCTCCACATCCAACCACCACGTAAGCCCCCCCTACGTAGCAGAGGATAGGCCGGTTCGCTTGAG
GAGAATTTTTTCTATGATCATACCCGAATCATGTCATGCATGAACAGGCTCCGTAAAATCCTGTAGAATA
AAATAAGTGATGCGTGGCATGATCCAGATTATGGTCTATTTATTCCCTATTTTATTTATTACCTATTTAT
AGTATGTAAATGCATTCATTTCCTCTGCATCGATCCTAATTTATGATACTATCGGAGTGAAATAAGGGAT
CTAAGGAAGAACAGGGGCTAGACTTTATTAGATTAGTAACAAGTAAATACTTTGTATGTGTATGTAAGAA
AATTGAGATGTTGTGGGGATAAAGAACAACCAAAAAACATGAGACAATCCAAAAAGCACTTGATCATGAT
CAAATTTATAAGCCTACTTGGATATTGAGCATTGACTTGTAAGAACTGAATTCTTTGCAATGAATAGTTG
GCAATTCCGGAAAATAGAATCTGGTAAATCTTTTCTTACATTTACGTAGATTCATTATAATTATATATAT
GTGTAGATATGTATGAAATATAGATTTTCTATGGATCTATTTCTGTCATTCTTTTGATTCTTGCTCGAGC
CGGATGAGAAAAAATTATCATGTCCGGTTCCTTCGGGGGATGGATCCATAAGAATTCACCTATCCCAAT

>AB490129.1 Stemona sessilifolia chloroplast trnL gene for tRNA-Leu, partial sequence, type I sequence
GATTGGATTGAGCCTTGGTATGGAAACCTGCTAAGTGGTAACTTCCAAATTCAGAGAAACCCTGGAATTA
AAAATGGGCAATCCTGAGCCAAATCTTGATTTTGCGAAAACAAACTAGACTCAAAAAAAGGATAGGTGCA
GAGACTCGATGGAAGCTGTTCTAACGAATGGAGTTGATTGCGTTACGTTGGTAGCTGGAATCCCTCTATC
GAAATTAGAGAAAGGATTGCCCTATATACCTGTACATATACATACTGACATAGCAAAAAATTCAAATTTA
TTATATTATTTATTATATTATATGTATGTGTATATGAAAAAATGAATAATTATTGTGAATTCACTTCAAT
CGAAATCGAAGTTGAAGTAAGAATCGAATATTCATTGATCAAATCATTCATTCAAGAGTCTGATAGATCT
TTTTAAAAACGGATTAATCGGACGAGAATAAAGAGAGAGTCCCGTTCTACATGTCAATACCGACAACAAT
GAAATTTATAGTAAGAGGAAAATCCGTCGACTTTAGAAATCGTGAGGGTTCAAGTCCCTCTATCCCTAAT
AAAAATACCATTTTATCTCCTAATCCTAAATAGTTAGTCTCTTTTTTTTTTTTTCATCAGTACTTCAAAC
AAAACAAACTTCACTATCTTTCTCATTCACTCTATTCTTTCATAAATAGATCCGAACAAAAATCTTTGGA
TTTTTTCCCAAGTCTTTTGGATAGCCCGCACAAATAAACATATATGAAAAAGGAATTTCCATTATTGAAT
CATTAACAGTCTATATCATTATCCTTACACTTACAAAGAAAGTCTTCTTTATTGAAGATCTAAGAAATTT
TTTGACTGGGTAAGATTTTAAAATTTAATACTTTTTTAGTCCCTTTAATTGACATAAAATAGATACAAGG
ACTCTACTAGGATGATGCGCGGGAAAGG

>FJ194469.1 Stemona sessilifolia voucher Enxiang Li 03110801 tRNA-Leu (trnL) gene, partial sequence; trnL-trnF intergenic spacer, complete sequence; and tRNA-Phe (trnF) gene, partial sequence; chloroplast
GATTGAGCCTTGGTATGGAAACCTGCTAAGTGGTAACTTCCAAATTCAGAGAAACCCTGGAATTAAAAAT
GGGCAATCCTGAGCCAAATCTTGATTTTGCGAAAACAAACTAGACTCAAAAAAAGGATAGGTGCAGAGAC
TCGATGGAAGCTGTTCTAACGAATGGAGTTGATTGCGTTACGTTGGTAGCTGGAATCCCTCTATCGAAAT
TAGAGAAAGGATTGCCCTATATACCTGTACATATACATACTGACATAGCAAAAAATTCAAATTTATTATA
TTATTTATTATATTATATGTATGTGTATATGAAAAAATGAATAATTATTGTGAATTCACTTCAATCGAAA
TCGAAGTTGAAGTAAGAATCGAATATTCATTGATCAAATCATTCATTCAAGAGTCTGATAGATCTTTTTA
AAAACGGATTAATCGGACGAGAATAAAGAGAGAGTCCCGTTCTACATGTCAATACCGACAACAATGAAAT
TTATAGTAAGAGGAAAATCCGTCGACTTTAGAAATCGTGAGGGTTCAAGTCCCTCTATCCCTAATAAAAA
TACCATTTTATCTCCTAATCCTAAATAGTTAGTCTCTTTTTTTTTTTTCATCAGTACTTCAAACAAAACA
AACTTCACTATCTTTCTCATTCACTCTATTCTTTCATAAATAGATCCGAACAAAAATCTTTGGATTTTTT
CCCAAGTCTTTTGGATAGCCCGCACAAATAAACATATATGAAAAAGGAATTTCCATTATTGAATCATTAA
CAGTCTATATCATTATCCTTACACTTACAAAGAAAGTCTTCTTTATTGAAGATCTAAGAAATTTTTTGAC
TGGGTAAGATTTTAAAATTTAATACTTTTTTAGTCCCTTTAATTGACATAAAATAGATACAAGGACTCTA
CTAGGATGATGCGCGGGAAAGGGTCGGGATAGCTCAGTTGGTAGAGCAGAGGACT

>DQ085271.1 Stemona sessilifolia voucher Hu and But 23972 tRNA-Leu (trnL) gene, partial sequence; chloroplast
AAACCTGCTAAGTGGTAACTTCCAAATTCAGAGAAACCCTGGAATTAAAAATGGGCAATCCTGAGCCAAA
TCTTGATTTTGCGAAAACAAACTAGACTCAAAAAAAGGATAGGTGCAGAGACTCGATGGAAGCTGTTCTA
ACGAATGGAGTTGATTGCGTTACGTTGGTAGCTGGAATCCCTCTATCGAAATTAGAGAAAGGATTGCCCT
ATATACCTGTACATATACATACTGACATAGCAAAAAATTCAAATTTATTATATTATTTATTATATTATAT
GTATGTGTATATGAAAAAATGAATAATTATTGTGAATTCACTTCAATCGAAATCGAAGTTGAAGTAAGAA
TCGAATATTCATTGATCAAATCATTCATTCAAGAGTCTGATAGATCTTTTTAAAAACGGATTAATCGGAC
GAGAATAAAGAGAGAGTCCCGTT

>GQ436287.1 Stemona sessilifolia voucher PS0020MT01 ribulose-1,5-bisphosphate carboxylase/oxygenase large subunit (rbcL) gene, partial cds; chloroplast
TAAAGCAAGTGTTGGATTCAAAGCTGGTGTTAAAGATTACAAATTGACTTATTATACTCCTGATTACGAA
ACCAAGGATACTGATATCTTGGCAGCATTTCGAGTAACTCCTCAACCCGGAGTTCCGCCTGAAGAAGCAG
GGGCTGCGGTAGCTGCTGAATCTTCTACTGGTACATGGACAACTGTGTGGACTGATGGACTTACCAGTCT
TGATCGTTACAAAGGACGATGCTACCACATCGAGAGCGTTGTTGGGGAGGAAAATCAATATATTGCTTAT
GTAGCTTATCCTTTAGACCTTTTTGAAGAAGGTTCTGTTACTAATATGTTTACTTCCATTGTAGGTAATG
TATTTGGTTTCAAAGCCCTACGAGCTCTACGTCTGGAGGATCTGCGAATTCCTCCTGCCTATTCCAAGAC
TTTTCAAGGACCGCCTCATGGTATCCAAGTTGAAAGAGATAAATTGAACAAGTACGGTCGTCCCCTATTG
GGATGTACTATTAAACCAAAATTGGGATTATCTGCAAAGAACTACGGTAGAGCCGTTTATGAATGTCTAC
GGGGGGGACTTGATTTTACCAAGGATGATGAAAACGTGAACTCACAACCATTTATGCGTTGGAGAGACCG
TTTCTTATTTTGTGCCGAAGCAATTTATAAAGCGCAGGCCGAAACCGGTGAAATCAAAGGACATTACTTG
AAT

>AB490130.1 Stemona sessilifolia chloroplast trnL gene for tRNA-Leu, partial sequence, type II sequence
GATTGGATTGAGCCTTGGTATGGAAACCTGCTAAGTGGTAACTTCCAAATTCAGAGAAACCCTGGAATTA
AAAATGGGCAATCCTGAGCCAAATCTTGATTTTGCGAAAACAAACTAGACTCAAAAAAAGGATAGGTGCA
GAGACTCGATGGAAGCTGTTCTAACGAATGGAGTTGATTGCGTTACGTTGGTAGCTGGAATCCCTCTATC
GAAATTAGAGAAAGGATTGCCCTATATACCTGTACATATACATACTGACATAGCAAAAAATTCAAATTTA
TTATATTATTTATTATATTATATGTATGTGTATATGAAAAAATGAATAATTATTGTGAATTCACTTCAAT
CGAAATCGAAGTTGAAGTAAGAATCGAATATTCATTGATCAAATCATTCATTCAAGAGTCTGATAGATCT
TTTTAAAAACGGATTAATCGGACGAGAATAAAGAGAGAGTCCCGTTCTACATGTCAATACCGACAACAAT
GAAATTTATAGTAAGAGGAAAATCCGTCGACTTTAGAAATCGTGAGGGTTCAAGTCCCTCTATCCCTAAT
AAAAATACCATTTTATCTCCTAATCCTAAATAGTTAGTCTCTTTTTTTTTTTTCATCAGTACTTCAAACA
AAACAAACTTCACTATCTTTCTCATTCACTCTATTCTTTCATAAATAGATCCGAACAAAAATCTTTGGAT
TTTTTCCCAAGTCTTTTGGATAGCCCGCACAAATAAACATATATGAAAAAGGAATTTCCATTATTGAATC
ATTAACAGTCTATATCATTATCCTTACACTTACAAAGAAAGTCTTCTTTATTGAAGATCTAAGAAATTTT
TTGACTGGGTAAGATTTTAAAATTTAATACTTTTTTAGTCCCTTTAATTGACATAAAATAGATACAAGGA
CTCTACTAGGATGATGCGCGGGAAAGG

>FJ194468.1 Stemona sessilifolia voucher Enxiang Li 0518001 tRNA-Leu (trnL) gene, partial sequence; trnL-trnF intergenic spacer, complete sequence; and tRNA-Phe (trnF) gene, partial sequence; chloroplast
GATTGAGCCTTGGTATGGAAACCTGCTAAGTGGTAACTTCCAAATTCAGAGAAACCCTGGAATTAAAAAT
GGGCAATCCTGAGCCAAATCTTGATTTTGCGAAAACAAACTAGACTCAAAAAAAGGATAGGTGCAGAGAC
TCGATGGAAGCTGTTCTAACGAATGGAGTTGATTGCGTTACGTTGGTAGCTGGAATCCCTCTATCGAAAT
TAGAGAAAGGATTGCCCTATATACCTGTACATATACATACTGACATAGCAAAAAATTCAAATTTATTATA
TTATTTATTATATTATATGTATGTGTATATGAAAAAATGAATAATTATTGTGAATTCACTTCAATCGAAA
TCGAAGTTGAAGTAAGAATCGAATATTCATTGATCAAATCATTCATTCAAGAGTCTGATAGATCTTTTTA
AAAACGGATTAATCGGACGAGAATAAAGAGAGAGTCCCGTTCTACATGTCAATACCGACAACAATGAAAT
TTATAGTAAGAGGAAAATCCGTCGACTTTAGAAATCGTGAGGGTTCAAGTCCCTCTATCCCTAATAAAAA
TACCATTTTATCTCCTAATCCTAAATAGTTAGTCTCTTTTTTTTTTTTCATCAGTACTTCAAACAAAACA
AACTTCACTATCTTTCTCATTCACTCTATTCTTTCATAAATAGATCCGAACAAAAATCTTTGGATTTTTT
CCCAAGTCTTTTGGATAGCCCGCACAAATAAACATATATGAAAAAGGAATTTCCATTATTGAATCATTAA
CAGTCTATATCATTATCCTTACACTTACAAAGAAAGTCTTCTTTATTGAAGATCTAAGAAATTTTTTGAC
TGGGTAAGATTTTAAAATTTAATACTTTTTTAGTCCCTTTAATTGACATAAAATAGATACAAGGACTCTA
CTAGGATGATGCGCGGGAAAGGGTCGGGATAGCTCAGTTGGTAGAGCAGAGGACT
