# Supplementary material for: Comparative genome analysis revealed gene inversions, boundary expansions and contractions, and gene loss in the Stemona sessilifolia (Miq.) Miq. chloroplast genome
Source: PLoS One. 2021 Jun 18;16(6):e0247736. doi: 10.1371/journal.pone.0247736 (PMC8213164; doi:10.1371/journal.pone.0247736)
Supplement: S1 Table — (XLSX) [file pone.0247736.s002.xlsx]

## Sheet: Sheet1
S1 Table. List of chloroplast genomes used in this study.
Organism	RefSeq	Order	Family	Genus
Asparagus officinalis	NC_034777	Asparagales	Asparagaceae	Asparagus
Asparagus schoberioides	NC_035969	Asparagales	Asparagaceae	Asparagus
Asparagus setaceus	NC_047458	Asparagales	Asparagaceae	Beschorneria
Asparagus racemosus	NC_047472	Asparagales	Asparagaceae	Camassia
Asparagus filicinus	NC_046783	Asparagales	Asparagaceae	Chlorogalum
Paris dunniana	NC_033512	Liliales	Melanthiaceae	Paris
Veratrum patulum	NC_022715	Liliales	Melanthiaceae	Veratrum
Carludovica palmata	NC_026786	Pandanales	Cyclanthaceae	Carludovica
Croomia heterosepala	NC_039673	Pandanales	Stemonaceae	Croomia
Pandanus tectorius	NC_042747	Pandanales	Pandanaceae	Pandanus
Xerophyta viscosa	NC_043880	Pandanales	Velloziaceae	Xerophyta
Sciaphila densiflora	NC_027659	Pandanales	Triuridaceae	Sciaphila
