# Supplementary material for: Comparative genome analysis revealed gene inversions, boundary expansions and contractions, and gene loss in the Stemona sessilifolia (Miq.) Miq. chloroplast genome
Source: PLoS One. 2021 Jun 18;16(6):e0247736. doi: 10.1371/journal.pone.0247736 (PMC8213164; doi:10.1371/journal.pone.0247736)
Supplement: S3 Table — (XLSX) [file pone.0247736.s004.xlsx]

## Sheet: Table S3
S3 Table. K2p distances of the intron regions in Stemona sessilifolia, Carludovica palmata and Asparagus officinalis.
Intron regions	Species			Min	Rank
	S.sessilifolia-C.palmata	S.sessilifolia-A.officinalis	C.palmate-A.officinalis
clpP_intron2	0.1096	0.1792	0.1365	0.1096	1
rpl16_intron1	0.0901	0.1538	0.1374	0.0901	2
rps16_intron1	0.0882	0.152	0.1235	0.0882	3
ndhA_intron1	0.0841	0.1663	0.171	0.0841	4
trnL-UAA_intron1	0.0793	0.166	0.1465	0.0793	5
trnK-UUU_intron1	0.0785	0.1488	0.1287	0.0785	6
trnG-UCC_intron1	0.0697	0.1183	0.0951	0.0697	7
rpoC1_intron1	0.0591	0.1002	0.079	0.0591	8
clpP_intron1	0.0583	0.1094	0.0889	0.0583	9
petB_intron1	0.0571	0.1246	0.1237	0.0571	10
ycf3_intron1	0.0535	0.0996	0.0782	0.0535	11
atpF_intron1	0.0473	0.0997	0.0781	0.0473	12
trnV-UAC_intron1	0.0451	0.0861	0.0541	0.0451	13
petD_intron1	0.0432	0.0771	0.0605	0.0432	14
ycf3_intron2	0.0321	0.083	0.0713	0.0321	15
rpl2_intron1	0.0077	0.0107	0.0093	0.0077	16
trnI-GAU_intron1	0.0075	0.0108	0.0075	0.0075	17
trnA-UGC_intron1	0.0063	0.0165	0.0126	0.0063	18
ndhB_intron1	0.0058	0.0145	0.0087	0.0058	19
rps12_intron1	0.0055	0.0187	0.0169	0.0055	20
