# Supplementary material for: Comparative genome analysis revealed gene inversions, boundary expansions and contractions, and gene loss in the Stemona sessilifolia (Miq.) Miq. chloroplast genome
Source: PLoS One. 2021 Jun 18;16(6):e0247736. doi: 10.1371/journal.pone.0247736 (PMC8213164; doi:10.1371/journal.pone.0247736)
Supplement: S4 Table — (XLSX) [file pone.0247736.s005.xlsx]

## Sheet: Sheet1
S4 Table. K2p distances of the intergenic regions in Stemona sessilifolia, Carludovica palmata and Asparagus officinalis.
Intergenic regions	Species			Min	Rank
	S.sessilifolia-C.palmata	S.sessilifolia-A.officinalis	C.palmate-A.officinalis
rps16_trnQ-UUG	0.3301	0.3393	0.4354	0.3301	1
trnT-UGU_trnL-UAA	0.3356	0.2797	0.344	0.2797	2
trnS-GCU_trnG-UCC	0.256	0.3359	0.324	0.256	3
rps2_rpoC2	0.7036	0.6076	0.2381	0.2381	4
accD_psaI	0.3164	0.2342	0.4426	0.2342	5
ndhF_rpl32	0.2145	0.3137	0.3011	0.2145	6
trnG-UCC_trnR-UCU	0.409	0.2056	0.5025	0.2056	7
rps15_ycf1	0.2018	0.2377	0.248	0.2018	8
atpB_rbcL	0.2011	0.2789	0.2025	0.2011	9
trnF-GAA_ndhJ	0.1992	0.4239	0.5772	0.1992	10
cemA_petA	0.756	0.7511	0.1836	0.1836	11
trnL-UAG_ccsA	0.1805	0.1854	0.1934	0.1805	12
ycf4_cemA	0.8	0.759	0.1707	0.1707	13
petA_psbJ	0.4561	0.4361	0.1703	0.1703	14
rpl33_rps18	0.2255	0.2184	0.1579	0.1579	15
rps3_rpl22	0.4423	0.4414	0.1557	0.1557	16
rpl32_trnL-UAG	0.1495	0.3633	0.3394	0.1495	17
psbC_trnS-UGA	0.1324	0.2719	0.2296	0.1324	18
rpoB_trnC-GCA	0.1284	0.2393	0.2185	0.1284	19
trnC-GCA_petN	0.127	0.288	0.3187	0.127	20
trnE-UUC_trnT-GGU	0.1246	0.3571	0.3771	0.1246	21
psaC_ndhE	0.1207	0.2624	0.2272	0.1207	22
psbB_psbT	0.118	0.1904	0.1569	0.118	23
ndhE_ndhG	0.1175	0.2488	0.2251	0.1175	24
psbI_trnS-GCU	0.1151	0.3028	0.3028	0.1151	25
trnT-GGU_psbD	0.1078	0.1805	0.1673	0.1078	26
trnQ-UUG_psbK	0.1071	0.2176	0.1445	0.1071	27
psbM_trnD-GUC	0.1035	0.2293	0.2063	0.1035	28
petD_rpoA	0.1012	0.3527	0.2799	0.1012	29
trnM-CAU_atpE	0.175	0.1008	0.2491	0.1008	30
ndhC_trnV-UAC	0.1005	0.2743	0.3045	0.1005	31
trnR-UCU_atpA	0.099	0.1931	0.2684	0.099	32
ndhG_ndhI	0.0989	0.2	0.1996	0.0989	33
psaJ_rpl33	0.0984	0.2042	0.1642	0.0984	34
psbZ_trnG-GCC	0.0982	0.1843	0.1732	0.0982	35
trnS-GGA_rps4	0.0977	0.2065	0.2082	0.0977	36
rpl14_rpl16	0.0959	0.2534	0.2041	0.0959	37
trnG-GCC_trnfM-CAU	0.0949	0.281	0.2419	0.0949	38
trnL-UAA_trnF-GAA	0.0941	0.2093	0.2056	0.0941	39
rpoA_rps11	0.0962	0.1108	0.0939	0.0939	40
ccsA_ndhD	0.0935	0.2063	0.2194	0.0935	41
trnK-UUU_rps16	0.0932	0.3095	0.2868	0.0932	42
psbT_psbN	0.1381	0.0914	0.1312	0.0914	43
trnW-CCA_trnP-UGG	0.0889	0.171	0.117	0.0889	44
petN_psbM	0.0874	0.3942	0.3454	0.0874	45
psbK_psbI	0.0871	0.1946	0.1539	0.0871	46
clpP_psbB	0.087	0.1481	0.1291	0.087	47
trnD-GUC_trnY-GUA	0.0844	0.3104	0.2986	0.0844	48
petL_petG	0.0836	0.2549	0.2278	0.0836	49
rpoC1_rpoB	0.0872	0.0813	0.0848	0.0813	50
rps11_rpl36	0.081	0.155	0.1219	0.081	51
rps4_trnT-UGU	0.0808	0.1914	0.2051	0.0808	52
psbA_trnK-UUU	0.0802	0.223	0.2109	0.0802	53
trnfM-CAU_rps14	0.0799	0.1429	0.1186	0.0799	54
atpF_atpH	0.0792	0.1689	0.1448	0.0792	55
atpH_atpI	0.0788	0.2393	0.224	0.0788	56
atpI_rps2	0.0833	0.1226	0.078	0.078	57
trnP-UGG_psaJ	0.0766	0.0907	0.087	0.0766	58
rbcL_accD	0.0764	0.179	0.1387	0.0764	59
ndhI_ndhA	0.076	0.2462	0.1762	0.076	60
rps18_rpl20	0.0733	0.1472	0.1111	0.0733	61
trnY-GUA_trnE-UUC	0.0724	0.1096	0.0725	0.0724	62
rps12_clpP	0.0721	0.1024	0.1386	0.0721	63
psaA_ycf3	0.0718	0.2094	0.1759	0.0718	64
psbE_petL	0.0716	0.2483	0.2534	0.0716	65
rpoC2_rpoC1	0.069	0.1312	0.1395	0.069	66
psbJ_psbL	0.0689	0.1527	0.1451	0.0689	67
psbN_psbH	0.0667	0.0865	0.0869	0.0667	68
rpl20_rps12	0.0624	0.1302	0.1076	0.0624	69
rpl16_rps3	0.0617	0.2698	0.249	0.0617	70
petB_petD	0.0599	0.1267	0.1176	0.0599	71
ycf3_trnS-GGA	0.0598	0.13	0.1435	0.0598	72
rpl22_rps19	0.0584	0.3369	0.324	0.0584	73
ndhH_rps15	0.0577	0.1492	0.1191	0.0577	74
trnS-UGA_psbZ	0.0558	0.2148	0.168	0.0558	75
psbH_petB	0.0532	0.1726	0.1527	0.0532	76
trnR-ACG_trnN-GUU	0.0953	0.1408	0.0526	0.0526	77
trnV-UAC_trnM-CAU	0.0506	0.1371	0.1399	0.0506	78
rps8_rpl14	0.0495	0.1455	0.2578	0.0495	79
petG_trnW-CCA	0.0466	0.1194	0.1305	0.0466	80
psaI_ycf4	0.0438	0.174	0.1729	0.0438	81
rpl36_rps8	0.0423	0.1012	0.0817	0.0423	82
ndhJ_ndhK	0.161	0.04	0.1261	0.04	83
rps14_psaB	0.0393	0.088	0.067	0.0393	84
ndhD_psaC	0.0256	0.0828	0.0736	0.0256	85
rrn5_trnR-ACG	0.0252	0.0848	0.0664	0.0252	86
rps7_rps12	0.0178	0.0538	0.0364	0.0178	87
rps19_trnH-GUG	0.0233	0.0235	0.0155	0.0155	88
rps12_trnV-GAC	0.0152	0.0335	0.0427	0.0152	89
ycf2_trnL-CAA	0.0107	0.0327	0.0213	0.0107	90
rrn23_rrn4.5	0.0104	0.0313	0.0211	0.0104	91
rrn16_trnI-GAU	0.01	0.034	0.0272	0.01	92
rrn4.5_rrn5	0.0096	0.0312	0.0288	0.0096	93
trnL-CAA_ndhB	0.009	0.0223	0.028	0.009	94
trnV-GAC_rrn16	0.0089	0.0318	0.0273	0.0089	95
trnN-GUU_ndhF	0.0067	0.0172	0.0135	0.0067	96
ndhB_rps7	0.0065	0.0301	0.0226	0.0065	97
ndhA_ndhH	0	0	0	0	98
psaB_psaA	0	0	0	0	98
psbL_psbF	0	0	0	0	98
rpl2_rpl23	0	0	0	0	98
trnI-GAU_trnA-UGC	0	0	0	0	98
rpl23_trnI-CAU	0.0132	0.0122	0	0	98
trnI-CAU_ycf2	0	0.03	0.0305	0	98
trnA-UGC_rrn23	0	0.0429	0.0432	0	98
atpA_atpF	0.0267	0.0435	0	0	98
trnH-GUG_rpl2	0	0.0737	0.0756	0	98
psbF_psbE	0	0.1085	0.1217	0	98
